# Supplementary material for: Stroke Neurorehabilitation and the Role of Motor Imagery Training: Do ARAT and Barthel Index Improvements Support Its Clinical Use? A Systematic Review and Meta-Analysis
Source: Medicina (Kaunas). 2026 Jan 15;62(1):174. doi: 10.3390/medicina62010174 (PMC12843224; doi:10.3390/medicina62010174)
Supplement: Supplementary file 1 [file medicina-62-00174-s001.zip]

Archive with 5 entries (5 files):
- Meta IM ARAT.R
- Meta IM Barthel.R
- Supplementary Material 1. Search database.pdf
- template_ARAT.xlsx
- template_Barthel.xlsx
