# Supplementary material for: Stroke Neurorehabilitation and the Role of Motor Imagery Training: Do ARAT and Barthel Index Improvements Support Its Clinical Use? A Systematic Review and Meta-Analysis
Source: Medicina (Kaunas). 2026 Jan 15;62(1):174. doi: 10.3390/medicina62010174 (PMC12843224; doi:10.3390/medicina62010174)
Supplement: Supplementary file 1 [file medicina-62-00174-s001.zip › Meta IM ARAT.R]

##Packages used##
library(readxl)
library(dplyr)
library(metafor)
library(performance)
library(mixmeta)
library(orchaRd)
library(ggplot2)
library(robumeta)


##Loading dataset##

data <- read_excel("template_ARAT.xlsx")
View(data)


##Calculate effect size for each group##
step1 <- escalc(measure = "SMCR", m1i = MeanBaseline, sd1i = sdBaseline, 
                m2i = MeanFU, sd2i = sdFU, ri = Correlation, ni = NCFB,
                flip = TRUE, slab = Study, data = data)## In primary studies 
#with missing r, a correlation of 0.894 was used as reported 
#by Philips, Daly and Principe (2017)
step1
forest(step1$yi, step1$vi)


#Overall meta-analysis#

meta <- rma.mv(yi = yi, V = vi, slab = Study, random = ~ 1| Study,
               method = "REML", test = "t", digits = 3, data = step1)
meta
weight <- format(weights(meta), digits = 2)
forest_plot <- forest(meta, header = TRUE,
                      ilab = paste0(weight, "%"), ilab.xpos = -0.8,
                      ilab.lab = "Weight")

model_results <- orchaRd::mod_results(meta, 
                                      mod = "1", at = NULL,  group = "Study")
model_results
plot <- orchaRd::orchard_plot(meta, mod="1", group = "Study", 
                              xlab = "Standardised mean change", 
                              transfm = "none", twig.size = 0.5, trunk.size = 1)
plot

##Heterogeneity analyses
i2_meta <- i2_ml(meta)
i2_meta

r2_meta <- r2_ml(meta)
r2_meta

#Meta-analysis with group as a covariate#

meta1 <- rma.mv(yi = yi, V = vi, slab = Study,
                mods = ~ relevel(factor(group), ref = "0"),
                random = ~ 1 |Study,
                method = "REML", test = "t", data = step1)
meta1


##Heterogeneity analyses
i2_meta1 <- i2_ml(meta1)
i2_meta1

r2_meta1 <- r2_ml(meta1)
r2_meta1


#Transformation for calculating the Standardized mean difference#

VCV <- vcalc(vi = vi, cluster = Study, rho = 0.75,
             obs = yi, data = step1)
agg <- aggregate(step1, cluster = Study, V = vi, addk = TRUE)
agg
agg$ci.lb <- agg$yi - qnorm(0.05/2, lower.tail=FALSE) * sqrt(agg$vi)
agg$ci.ub <- agg$yi + qnorm(0.05/2, lower.tail=FALSE) * sqrt(agg$vi)
agg$plot_title <- rep("ES for ARAT", times = nrow(agg))


#Meta-analysis for comparing the SMC between groups#

meta3_arat <- rma.mv(yi = yi, V = vi, method = "REML",
                slab = Study, test  ="t", data = agg, digits = 3)
meta3_arat
weights_arat <- formatC(weights(meta3_arat), format="f", digits=1, width=4)
meta3_forest_arat <- forest(meta3_arat, showweights = FALSE, order = "obs", 
       header = c("Author(s) and year", "             SMC [95% CI]"),
       ilab = paste0(weights_arat, "%"), ilab.lab = "Weights", ilab.xpos = -0.6)


##Forest plot with weights
model_results <- orchaRd::mod_results(meta3, 
                                      mod = "1", at = NULL,  group = "Study")
model_results
plot3 <- orchaRd::orchard_plot(meta3, mod="1", group = "Study", 
                               xlab = "Standardised mean change", 
                               transfm = "none", twig.size = 0.5, trunk.size = 1)
plot3

orchaRd::caterpillars(model_results, mod="1",
                      xlab = "Standardized mean")

##Heterogeneity analyses
i2_meta3 <- i2_ml(meta3_arat)
i2_meta3

r2_meta3 <- r2_ml(meta3)
r2_meta3


##Sensitivity analysis leave_one_out
loo <- leave_one_out(meta, group = "Study")
loo

loo_plot <- orchard_leave1out(loo, xlab = "Standardized mean change",
                              ylab = "Study left out" +
                                xlim(-1, 2.5),
                              trunk.size = 1.2,
                              branch.size = 1.5,
                              alpha = 0.08,
                              legend.pos = "top.out"); loo_plot


#########Publication bias analyses##########

##Step 1: fit the fixed effect model
meta3_fixed <- rma.mv(yi = yi, V = vi,
                      data = step1, test = "t")


meta3_2 <- rma.mv(yi ~ 1, VCV, data = step1, test = "t")

#orchaRd::orchard_plot(meta3_2, mod="1", group = "Study", 
#                      xlab = "Standardised mean change", 
#                      transfm = "none", twig.size = 0.5, trunk.size = 1)

##Step 2: correct for dependency
meta3_robust <- robust(meta3_2, cluster = step1$ID, 
                       clubSandwich = TRUE)

#orchaRd::orchard_plot(meta3_robust, mod="1", group = "Study", 
#                      xlab = "Standardised mean change", 
#                      transfm = "none", twig.size = 0.5, trunk.size = 1)

##Step3: testing modified Egger's. Need intercept
meta3_3 <- rma.mv(yi = yi, V = vi,
                  mod = ~vi, random = ~ 1 | ID,
                  test = "t", data = step1)


##Plot the results
plot1_2 <- orchard_plot(meta, group = "ID",
                        xlab = "Standardized mean change")
#plot2 <- pub_bias_plot(plot1_2, meta3_robust)
plot_pub_bias <- pub_bias_plot2(plot1_2, meta3_robust, meta3_3)
plot_pub_bias


#Meta-analysis of between-groups SMC with demographics as univariate covariates#
meta4_n <- rma.mv(yi = yi, V = vi, method = "REML", random = ~1 | ID,
                  slab = ID, mods = ~ NCFB, test = "t", data = step1)
meta4_n


meta4_age <- rma.mv(yi = yi, V = vi, method = "REML", random = ~1 | ID,
                    slab = ID, mods = ~ age, test = "t", data = step1)
meta4_age


meta4_sex <- rma.mv(yi = yi, V = vi, method = "REML", random = ~1 | ID,
                    slab = ID, mods = ~ female, test = "t", data = step1)
meta4_sex


#Meta-regression of between-group SMC with RoB as a covariate#

meta3_agg <- rma.mv(yi = yi, V = vi, method = "REML",
                    slab = Study, test  ="t", data = agg, digits = 3)
meta7 <- rma.mv(yi = yi, V = vi, method = "REML", 
                mods = ~ RoB, 
                random = ~ 1 | Study, 
                slab = Study, 
                test = "t", data = step1)
meta7

weights7 <- formatC(weights(meta7), format="f", digits=1, width=4)

forest7 <- forest(meta3_agg, showweights = FALSE, order = RoB, 
                  header = c("Author(s) and year", "             SMC [95% CI]"),
                  cex = 0.6, rows = c(8:4, 2:1),
                  ylim = c(-2,12), shade = c(3,9),
                  ilab = paste0(weights, "%"), ilab.lab = "Weights", ilab.xpos = -0.7)
text(-1.55, c(3,9), c("Unclear ROB", "High ROB"), font=4, pos=4)


i2_meta7 <- i2_ml(meta7)
i2_meta7


##Meta-regression of between-group SMC with PEDro as a covariate#

meta8 <- rma.mv(yi = yi, V = vi, method = "REML", 
                mods = ~ PEDro, 
                random = ~ 1 | ID, 
                slab = ID, 
                test = "t", data = step1)
meta8


##Meta-regression of between-group SMC with Phase as a covariate#

meta9 <- rma.mv(yi = yi, V = vi, method = "REML", 
                mods = ~ Phase, 
                random = ~ 1 | ID, 
                slab = ID, 
                test = "t", data = step1)
meta9


##Meta-regression of between-group SMC with Frequency as a covariate#
agg$freq <- as.numeric(agg$freq)
meta11 <- rma.mv(yi = yi, V = vi, method = "REML", 
                 mods = ~ total_time_IM, 
                 random = ~ 1 | ID, 
                 slab = ID, 
                 test = "t", data = step1)
meta11


##Meta-regression of between-group SMC with Sessions as a covariate#
agg$sessions <- as.numeric(agg$sessions)
meta12 <- rma.mv(yi = yi, V = vi, method = "REML", 
                 mods = ~ total_sessions, 
                 random = ~ 1 | ID, 
                 slab = ID, 
                 test = "t", data = step1)
meta12


##Meta-regression of between-group SMC with Time*session as a covariate#
agg$time_IM <- as.factor(agg$Time_IM)
agg$median_session <- as.factor(ifelse(agg$sessions <=15, 0, 1))
meta13 <- rma.mv(yi = yi, V = vi, method = "REML", 
                 mods = ~ relevel(factor(Time_IM), ref = "10"),
                 random = ~ 1 | ID, 
                 slab = ID, 
                 test = "t", data = step1)
meta13


##Meta-regression of between-group SMC with severity at baseline as a covariate#
agg$Severity_bl <- as.factor(agg$Severity_bl)
meta14 <- rma.mv(yi = yi, V = vi, method = "REML", 
                 mods = ~ relevel(factor(Severity_bl), ref = "0"),
                 random = ~ 1 | ID, 
                 slab = ID, 
                 test = "t", data = step1)
meta14


#Forest plot with ggplot----

ggplot(data=agg, aes(x=Study, y=yi, ymin=ci.lb, ymax=ci.ub)) +
  geom_pointrange()+ # Makes range for ggplot values based on the data and AES specified in first line
  geom_hline(yintercept=0, lty=2, size =1) +  # add a dotted line at x=0 after flip
  geom_errorbar(aes(ymin=ci.lb, ymax=ci.ub), width=0.5, cex=1)+ # Makes whiskers on the range (more aesthetically pleasing)
  facet_wrap(~plot_title)+ # Makes DV header (Can handle multiple DVs)
  coord_flip() + # flip coordinates (puts labels on y axis)
  geom_point(shape = 15, size = 2) + # specifies the size and shape of the geompoint
  ggtitle("")+ # Blank Title for the Graph
  xlab("Included studies") + # Label on the Y axis (flipped specification do to coord_flip)
  ylab("Effect Size (95% CI)") + # Label on the X axis (flipped specification do to coord_flip)
  theme(line = element_line(colour = "black", size = 2), # My personal theme for GGplots
        strip.background = element_rect(fill="gray90"), 
        legend.position ="none", 
        axis.line.x = element_line(colour = "black"), 
        axis.line.y = element_blank(), 
        panel.border= element_blank(), 
        panel.grid.major = element_blank(),
        panel.grid.minor = element_blank(), 
        panel.background = element_blank(), 
        axis.ticks = element_blank(),
        axis.title.x = element_text(colour = "Black", 
                                    margin = margin(t = 10, r = 0, b = 0, l = 0)),
        axis.title.y = element_text(colour = "Black", 
                                    margin = margin(t = 0, r = 20, b = 0, l = 0)),
        plot.title = element_text(colour = "Black", 
                                  margin = margin(t = 0, r = 0, b = 20, l = 0)),
        axis.text=element_text(size=12, color = "Black"), 
        axis.text.x = element_text(size=12, color="black"),
        text=element_text(size=15), 
        plot.margin = margin(t = 0.5, r = 1, b = 0.5, l = 1, unit = "cm"))
