# Supplementary material for: Stroke Neurorehabilitation and the Role of Motor Imagery Training: Do ARAT and Barthel Index Improvements Support Its Clinical Use? A Systematic Review and Meta-Analysis
Source: Medicina (Kaunas). 2026 Jan 15;62(1):174. doi: 10.3390/medicina62010174 (PMC12843224; doi:10.3390/medicina62010174)
Supplement: Supplementary file 1 [file medicina-62-00174-s001.zip › template_ARAT.xlsx]

## Sheet: ARAT
ID	Study	MeanBaseline	sdBaseline	MeanFU	sdFU	Correlation	NCFB	group	RoB	PEDro	Severity_1	Severity_2	Phase	Weeks	frec/week	total_sessions	time_CRT/session	Time_IM	total_time_IM	age	female	MNSE	MASS	VAS	IM_capacity	Side_stroke	Left_hemis.	Right_hemis.	Etiology	Ischem.	Hemorrh.
1	Fuzail et al., 2014 1	21.22	14.2	26.33	19.24	0.75	10	1	1	5	3	2	3	1	1	1	45	45	45				≤3
4	Ietswaart et al., 2011	25.64	18.1	31.51	20.68	0.75	39	1	0	8	2	2	2	4	5	20	40	45	900	69.3	0.44					2	13	16
5	Page et al., 2001	23.5	13.8	40.4	13.4	0.36	8	1	0	6	3	2	4	6	3	18	60	10	180	64.4	0.25	≥20	≤2		≤25	2	6	2	1	8	0
6	Page et al., 2007	18	10.99	25.81	11.29	0.75	16	1	0	7	3	2	3	6	2	12	30	30	360	58.7		≥69	≤3	≤4		2	9	7	2
7	Park et al., 2015	48.7	9.5	51.5	9	0.75	14	1	1	5	1	1	3	2	5	10	30	10	100	60	0.29	>24			2.26	2	10	4
8	Welfringer et al., 2011	6.2	16.3	9.6	18.5	0.75	15	1	0	7	3	3	2	3	7	21	45	60	1260	56.3	0.54					0	0	15
9	Bovend’Eerdt et al., 2016	26.9	24.52	31.7	24.97	0.75	15	1	0	7	2	2	4	5	3	13	45	30	390	51.2	0.4
1	Fuzail et al., 2014 1	23.06	17.66	30.38	20.53	0.75	10	0	1	5	3	2	3	1	1	1	45	45	45				≤3
4	Ietswaart et al., 2011	23.06	17.66	30.38	20.53	0.75	32	0	0	8	3	2	2	4	5	20	45	45	900	64.4	0.39					2	18	12
5	Page et al., 2001	26.4	12.3	25	11.7	0.91	5	0	0	6	2	2	4	6	3	18	60	10	180	65	0.2	≥20	≤2		≤25	2	3	2	1	5	0
6	Page et al., 2007	17.25	14.29	17.69	13.75	0.75	16	0	0	7	3	3	3	6	2	12	30	30	360	60.4	0.33	≥69	≤3	≤4		2	10	6	2
7	Park et al., 2015	49.1	9.9	49	9.9	0.75	15	0	1	5	1	2	3	2	5	10	30	10	100	58	0.27	>24			2.26	2	11	4
8	Welfringer et al., 2011	4.5	12.2	6.5	16.2	0.75	15	0	0	7	3	3	2	3	4	12	45	60	1260	57.1	0.6					0	0	15
9	Bovend’Eerdt et al., 2016	26.4	22.69	30.7	23.38	0.75	15	0	0	7	2	2	4	5	3	13	45	30	390	50.6	0.33
