# Supplementary material for: Stroke Neurorehabilitation and the Role of Motor Imagery Training: Do ARAT and Barthel Index Improvements Support Its Clinical Use? A Systematic Review and Meta-Analysis
Source: Medicina (Kaunas). 2026 Jan 15;62(1):174. doi: 10.3390/medicina62010174 (PMC12843224; doi:10.3390/medicina62010174)
Supplement: Supplementary file 1 [file medicina-62-00174-s001.zip › template_Barthel.xlsx]

## Sheet: BARTHEL
ID	Study	MeanBaseline	sdBaseline	MeanFU	sdFU	Correlation	n	group	RoB	PEDro	Severity 1	Severity 2	Phase	Weeks	frec/week	total sessions	time CRT/session	Time IM	total time IM	age	female	MNSE	MASS	VAS	IM capacity	Side stroke	Left hemis.	Right hemis.	Etiology	Ischem.	Hemorrh.
1	Fuzail et al., 2014a	55.2	11.02	47.28	15.16	0.8	10	1	1	5	3	3	3	1	1	1	45	45	45				≤3
2	Fuzail et al., 2014b	58.4	15.02	50.28	18.78	0.8	10	1	1	5	3	3	3	1	1	1	45	45	45				≤3
3	Fuzail et al., 2014c	64.16	14.04	55.42	15.81	0.8	10	1	1	5	2	3	3	1	1	1	45	45	45				≤3
4	Braun et al., 2012	11.17	4.1	15	4.5	0.8	16	1	0	8	5	5	2	6	mínimo 10 sesiones	60	ni			77.7	0.5	≥24				2	6	9
5	Wang et al., 2023	57.73	16.24	78.64	13.73	0.8	22	1	0	9	3	2	3	4	5	20	180	30	600	54.36	0.09	≥27	<2	<4		2	10	12	2	9	13
6	Ietswaart et al., 2011	13.08	4.81	16.23	4.13	0.8	39	1	0	8	5	5	2	4	5	20	40	45	900	69.3	0.44					2	13	16
7	Park et al., 2015b	71.3	12.6	72.7	12.4	0.8	14	1	1	5	2	2	3	2	5	10	30	10	100	60	0.29	>24			2.26	2	10	4
8	Wan Liu et al., 2024	59.75	4.3	77.75	4.03	0.8	8	1	1	5	3	2	2	4	5	20	120	30	600	58.63	0.5	≥27	<2	<4	≥25	2	4	4	2	5	3
9	Wang et al., 2020	57.19	15.6	79.06	14.4	0.8	16	1	1	5	3	2	3	4	5	20	180	30	600	53.38	0					2	7	9	2	6	10
1	Fuzail et al., 2014a	62.5	14.26	53.49	18.68	0.8	10	0	1	5	2	3	3	1	1	1	45	45	45				≤3
2	Fuzail et al., 2014b	62.5	14.26	53.49	18.68	0.8	10	0	1	5	2	3	3	1	1	1	45	45	45				≤3
3	Fuzail et al., 2014c	62.5	14.26	53.49	18.68	0.8	10	0	1	5	2	3	3	1	1	1	45	45	45				≤3
4	Braun et al., 2012	12.22	5.4	14.94	5.5	0.8	18	0	0	8	5	5	2	6	mínimo 10 sesiones	60	ni			77.9	0.72	≥24				2	9	8
5	Wang et al., 2023	63.82	16.25	71.71	17.94	0.8	17	0	0	9	2	2	3	4	5	20	180	30	600	59.71	0.06	≥27	<2	<4		2	9	8	2	9	8
6	Ietswaart et al., 2011	12.28	5.41	14.87	4.79	0.8	32	0	0	8	5	5	2	4	5	20	40	45	900	64.4	0.39					2	18	12
7	Park et al., 2015b	66.2	12.7	66.2	12.6	0.8	15	0	1	5	2	2	3	2	5	10	30	10	100	58	0.27	>24			2.26	2	11	4
8	Wan Liu et al., 2024	60.17	3.79	73.5	3.83	0.8	12	0	1	5	2	2	2	4	5	20	120	30	600	60.17	0.42	≥27	<2	<4	≥25	2	5	7	2	7	5
9	Wang et al., 2020	63.67	18.37	71	19.01	0.8	15	0	1	5	2	2	3	4	5	20	180	30	600	60.47	0.07					2	6	9	2	8	7
